# Supplementary material for: Effects of induced electric field on the sensitivity of a two-compartment neuron model
Source: PLoS One. 2025 May 20;20(5):e0324523. doi: 10.1371/journal.pone.0324523 (PMC12091897; doi:10.1371/journal.pone.0324523)
Supplement: S1 File — This ZIP file contains all supplementary materials, including the raw data supporting the figures and tables presented in the article. (ZIP) [file pone.0324523.s001.zip]

Archive with 21 entries (21 files):
- S10_Data.mat
- S11_Data.mat
- S12_Data.mat
- S13_Data.mat
- S14_Data.mat
- S15_Data.mat
- S16_Data.mat
- S17_Data.mat
- S18_Data.mat
- S19_table.xlsx
- S1_Fig.tif
- S20_table.xlsx
- S21_Text.txt
- S2_Data.mat
- S3_Data.mat
- S4_Data.mat
- S5_Data.mat
- S6_Data.mat
- S7_Data.mat
- S8_Data.mat
- S9_Data.mat
