# Supplementary material for: Effects of induced electric field on the sensitivity of a two-compartment neuron model
Source: PLoS One. 2025 May 20;20(5):e0324523. doi: 10.1371/journal.pone.0324523 (PMC12091897; doi:10.1371/journal.pone.0324523)
Supplement: S1 File — This ZIP file contains all supplementary materials, including the raw data supporting the figures and tables presented in the article. (ZIP) [file pone.0324523.s001.zip › S20_table.xlsx]

## Sheet: Sheet1
	Values	Variable Description
	0.5	The Membrane Area of the Soma Region
	6×10e-6(cm² )(Somatic Radius: 5μm )	Total Membrane Area
	1, 2.1, 5, 10, 15, 25(mS/cm² )	Coupling Conductance Between the Two Compartments
	3.0 μF/cm²	Membrane Capacitance
	120 (mV)	Reversal Potential of Sodium Ions
	140 (mV)	Reversal Potential of Calcium Ions
	140 (mV)	Reversal Potential of Potassium Ions
	0 (mV)	Leak current potential
	60 (mV)	Synaptic Potential
	0.1(mS/cm² )	leak conductance
	30(mS/cm² )	Sodium Conductance
	15(mS/cm² )	Delayed Rectifier Potassium Conductance
	2.1(mS/cm² )	Calcium Conductance
	0.8(mS/cm² )	Potassium Afterhyperpolarization Conductance
	15(mS/cm² )	Potassium Conductance
	0(μA/cm² )	Somatic Current
	0.7(μA/cm² )	Dendritic Current
