# Supplementary material for: Effects of induced electric field on the sensitivity of a two-compartment neuron model
Source: PLoS One. 2025 May 20;20(5):e0324523. doi: 10.1371/journal.pone.0324523 (PMC12091897; doi:10.1371/journal.pone.0324523)
Supplement: S1 File — This ZIP file contains all supplementary materials, including the raw data supporting the figures and tables presented in the article. (ZIP) [file pone.0324523.s001.zip › S21_Text.txt]

README – Supporting Information Data for Effects of induced electric field on the sensitivity of a two-compartment neuron model

This archive contains the minimal dataset supporting the results and figures presented in the manuscript:
"Effects of induced electric field on the sensitivity of a two-compartment neuron mode"

Each data file corresponds to one or more figures or tables in the main manuscript. The data are provided in standard formats (.mat, .xlsx) and can be used to reproduce the key results and visualizations.

———————————————————————————————————————
Directory structure:
———————————————————————————————————————

Supporting_Data/
├── Fig1.png
├── Fig2.mat
├── Fig3.mat
├── Fig4a.mat
├── Fig4b.mat
├── Fig4c.mat
├── Fig4d.mat
├── Fig4e.mat
├── Fig5.mat
├── Fig6a.mat
├── Fig6b.mat
├── Fig6c.mat
├── Fig6d.mat
├── Fig6e.mat
├── Fig6f.mat
├── Fig7.mat
├── Fig8.mat
├── Fig9.mat
├── Table1_parameters.xlsx
├── Table2_parameters.xlsx
└── README.txt

———————————————————————————————————————
File descriptions:
———————————————————————————————————————

1. **Fig1.png**
- Description: Schematic diagram of a simplified cable model of a two-compartment neuron in the CA3 region of the hippocampus.
- Content: The figure includes two key components, the cell body and dendrites, as well as simplified circuits inside the two parts.
- Format: PNG image
- Corresponds to: Fig 1 in the manuscript.

2. Fig2.mat
- Description: MATLAB data file containing the three arrays used to generate Fig. 2 in the manuscript.
- Variables:
• `I` (1×11 double precision): Amplitude of applied DC current stimulus [μA/cm²]
• `gc` (1×22 double precision): Interconnection conductance between cell body and dendrites [mS/cm²]
• `F` (22×11 double precision): Neuronal firing frequency in response to each combination of `I` and `gc`
- These data were used to generate the heatmap and firing frequency surface shown in Fig. 2.
- Corresponds to: Fig 2 in the manuscript
- Format: MATLAB `.mat` file

3. Fig3.mat
- Description: Contains the MATLAB data file used to generate the three arrays of Fig. 2 in the manuscript.
- Variables:
• `I` (1×11 double precision): Amplitude of the applied DC current stimulus [μA/cm²]
• `Vk` (1×33 double precision): Reversal potential of potassium channels at different extracellular potassium concentrations [mV]
• `F` (33×11 double precision): Neuronal firing frequency in response to each combination of `I` and `Vk`
- These data were used to generate the heatmap and firing frequency surface shown in Fig. 3.
- Corresponds to: Fig 3 in the manuscript
- Format: MATLAB `.mat` file

4. Fig4a.mat
- Description: MATLAB file containing time series data of the periodic spike firing state in Fig 4(a).
- Variables:
• `time` (1×70000 double): time vector [ms]
• `Vs_value` (1×70000 double): membrane potential trace [mV]
- Corresponds to: Panel (a) of Fig 4 in the manuscript
- Format: MATLAB `.mat` file

5. Fig4b.mat
- Description: MATLAB file containing time series data of the burst-spike alternating firing state in Fig 4(b).
- Variables:
• `time` (1×70000 double): time vector [ms]
• `Vs_value` (1×70000 double): membrane potential trace [mV]
- Corresponds to: Panel (b) of Fig 4 in the manuscript
- Format: MATLAB `.mat` file

6. Fig4c.mat
- Description: MATLAB file containing time series data of the periodic burst firing state in Fig 4(c).
- Variables:
• `time` (1×70000 double): time vector [ms]
• `Vs_value` (1×70000 double): membrane potential trace [mV]
- Corresponds to: Panel (c) of Fig 4 in the manuscript
- Format: MATLAB `.mat` file

7. Fig4d.mat
- Description: MATLAB file containing time series data of the subthreshold oscillatory state in Fig 4(d).
- Variables:
• `time` (1×70000 double): time vector [ms]
• `Vs_value` (1×70000 double): membrane potential trace [mV]
- Corresponds to: Panel (d) of Fig 4 in the manuscript
- Format: MATLAB `.mat` file

8. Fig4e.mat
- Description: MATLAB file containing time series data of the period-2 burst firing state in Fig 4(e).
- Variables:
• `time` (1×70000 double): time vector [ms]
• `Vs_value` (1×70000 double): membrane potential trace [mV]
- Corresponds to: Panel (e) of Fig 4 in the manuscript
- Format: MATLAB `.mat` file

9.Fig5.mat
- Description: MATLAB data file containing the three arrays used to generate Fig 5 in the manuscript.
- Variables:
• `Ve` (1×33 double precision): Amplitude of the applied DC induced electric field [mV]
• `gc` (1×4 double precision): Interconnection conductance between the cell body and dendrites at different bifurcation values ​​[mS/cm²]
• `F` (4×33 double precision): Neuronal firing frequency in response to each combination of `Ve` and `gc`
- These data were used to generate the heatmap and firing frequency surface shown in Fig 5.
- Corresponds to: Fig 5 in the manuscript
- Format: MATLAB `.mat` file

10. Fig6a.mat
- Description: MATLAB file containing time series data of the epolarization block state in Fig 6(a).
- Variables:
• `time` (1×70000 double): time vector [ms]
• `Vs_value` (1×70000 double): membrane potential trace [mV]
- Corresponds to: Panel (a) of Fig 6 in the manuscript
- Format: MATLAB `.mat` file

11. Fig6b.mat
- Description: MATLAB file containing time series data of the biphasic oscillation state in Fig 6(b).
- Variables:
• `time` (1×70000 double): time vector [ms]
• `Vs_value` (1×70000 double): membrane potential trace [mV]
- Corresponds to: Panel (b) of Fig 6 in the manuscript
- Format: MATLAB `.mat` file

12. Fig6c.mat
- Description: MATLAB file containing time series data of the fast bursting state in Fig 6(c).
- Variables:
• `time` (1×70000 double): time vector [ms]
• `Vs_value` (1×70000 double): membrane potential trace [mV]
- Corresponds to: Panel (c) of Fig 6 in the manuscript
- Format: MATLAB `.mat` file

13. Fig6d.mat
- Description: MATLAB file containing time series data of the mixed-mode oscillatory firing state in Fig 6(d).
- Variables:
• `time` (1×70000 double): time vector [ms]
• `Vs_value` (1×70000 double): membrane potential trace [mV]
- Corresponds to: Panel (d) of Fig 6 in the manuscript
- Format: MATLAB `.mat` file

14. Fig6e.mat
- Description: MATLAB file containing time series data of the periodic burst firing state in Fig 6(e).
- Variables:
• `time` (1×70000 double): time vector [ms]
• `Vs_value` (1×70000 double): membrane potential trace [mV]
- Corresponds to: Panel (e) of Fig 6 in the manuscript
- Format: MATLAB `.mat` file

15. Fig6f.mat
- Description: MATLAB file containing time series data of the wo-cycle bursting state accompanied by subthreshold oscillations in Fig 6(f).
- Variables:
• `time` (1×70000 double): time vector [ms]
• `Vs_value` (1×70000 double): membrane potential trace [mV]
- Corresponds to: Panel (f) of Fig 6 in the manuscript
- Format: MATLAB `.mat` file

16.Fig7.mat
- Description: MATLAB data file containing the three arrays used to generate Fig. 7 in the manuscript.
- Variables:
• `Ve` (1×33 double precision): Amplitude of the applied DC induced electric field [mV]
• `gc` (1×22 double precision): Different soma-dendrite interconnect conductances [mS/cm²]
• `F` (22×33 double precision): Neuronal firing frequency in response to each combination of `Ve` and `gc`
- These data were used to generate the heatmap and firing frequency surface shown in Fig. 7.
- Corresponds to: Fig. 7 in the manuscript
- Format: MATLAB `.mat` file

17.Fig8.mat
- Description: MATLAB data file containing the three arrays used to generate Fig. 5 in the manuscript.
- Variables:
• `Ve` (1×33 double precision): Amplitude of the applied DC induced electric field [μA/cm²]
• `Vk` (1×3 double precision): Reversal potential of potassium channels at different extracellular potassium concentrations at bifurcation values ​​[mV]
• `F` (3×33 double precision): Neuronal firing frequency in response to each combination of `Ve` and `Vk`
- These data were used to generate the heatmaps and firing frequency surfaces shown in Fig 8. 
- Corresponds to: Fig 8 in the manuscript
- Format: MATLAB `.mat` file

18.Fig9.mat
- Description: MATLAB data file containing the three arrays used to generate Fig. 9 in the manuscript.
- Variables:
• `Ve` (1×96 double precision): Amplitude of the applied DC induced electric field [μA/cm²]
• `Vk` (1×12 double precision): Reversal potential of potassium channels at different extracellular potassium concentrations [mV]
• `F` (12×96 double precision): Neuronal firing frequency in response to each combination of `Ve` and `Vk`
- These data were used to generate the heatmap and firing frequency surface shown in Fig 9.
- Corresponds to: Fig 9 in the manuscript
- Format: MATLAB `.mat` file

19 Table1.xlsx
- Description: Excel file containing the ratio functions of the ion channels in the computational simulation.
- Contents:
• Column A – Symbols: Mathematical symbols for each ion channel
• Column B – Formulas: Formula references for each ion channel
- Purpose: Provides a detailed reference for the channel ratio function equations in the neuron model.
- Format: Microsoft Excel `.xlsx` file

20. Table2.xlsx
- Description: Excel file containing model variable and parameter values ​​used in computational simulations.
- Contents:
• Column A – Symbol: Mathematical symbol for variable or parameter
• Column B – Value/Range: Default value or range used in simulations
• Column C – Description: Full name and biological meaning
- Purpose: Provides a detailed reference for variables and equations used in the neuron model.
- Format: Microsoft Excel `.xlsx` file


———————————————————————————————————————
Contact:
———————————————————————————————————————
For questions regarding the dataset or code, please contact the corresponding author at:  
[Chunhua Yuan]  
[Shenyang Ligong University]  
[yuanch@sylu.edu.cn]

———————————————————————————————————————
License:
———————————————————————————————————————
This dataset is made available under the [CC-BY 4.0] license. Users are free to share and adapt the data with appropriate citation.
